# Supplementary material for: ﻿Description of Alvaniawangi Xu, Qi & Kong, sp. nov. (Mollusca, Gastropoda, Littorinimorpha, Rissoidae) from the East China Sea
Source: Zookeys. 2022 Jul 6;1110:201–17. doi: 10.3897/zookeys.1110.82173 (PMC10426732; doi:10.3897/zookeys.1110.82173)
Supplement: XML Treatment for Alvania wangi [file zookeys.1110.82173-treatment1.xml]

<!DOCTYPE tp:taxon-treatment
  PUBLIC "-//TaxonX//DTD Taxonomic Treatment Publishing DTD v0 20100105//EN" "tax-treatment-NSO.dtd">
<tp:taxon-treatment xmlns:tp="http://www.plazi.org/taxpub"><tp:treatment-meta><kwd-group><label>Taxon classification</label><kwd>
                  <named-content content-type="kingdom">Animalia</named-content>
                </kwd><kwd>
                  <named-content content-type="order">Littorinimorpha</named-content>
                </kwd><kwd>
                  <named-content content-type="family">Rissoidae</named-content>
                </kwd></kwd-group><mixed-citation publication-type="journal"><person-group><name><surname>Xu</surname><given-names>Biyang</given-names></name><name><surname>Qi</surname><given-names>Lu</given-names></name><name><surname>Kong</surname><given-names>Lingfeng</given-names></name><name><surname>Li</surname><given-names>Qi</given-names></name></person-group><article-title>﻿Description of <italic><tp:taxon-name><tp:taxon-name-part taxon-name-part-type="genus" reg="Alvania">Alvania</tp:taxon-name-part><tp:taxon-name-part taxon-name-part-type="species" reg="wangi">wangi</tp:taxon-name-part></tp:taxon-name></italic> Xu, Qi &amp; Kong, sp. nov.
              (<tp:taxon-name><tp:taxon-name-part taxon-name-part-type="phylum">Mollusca</tp:taxon-name-part></tp:taxon-name>, <tp:taxon-name><tp:taxon-name-part taxon-name-part-type="class">Gastropoda</tp:taxon-name-part></tp:taxon-name>,
              <tp:taxon-name><tp:taxon-name-part taxon-name-part-type="order">Littorinimorpha</tp:taxon-name-part></tp:taxon-name>,
              <tp:taxon-name><tp:taxon-name-part taxon-name-part-type="family">Rissoidae</tp:taxon-name-part></tp:taxon-name>) from the East China
          Sea</article-title><source>Zookeys</source><day>06</day><month>07</month><year>2022</year><volume>1110</volume><fpage>201</fpage><lpage>217</lpage><pub-id pub-id-type="doi">10.3897/zookeys.1110.82173</pub-id></mixed-citation></tp:treatment-meta><tp:nomenclature><label>﻿</label><tp:taxon-name>
                <object-id xmlns:xlink="http://www.w3.org/1999/xlink" content-type="arpha" xlink:type="simple">F5345B14-0E3B-5ECF-AE7D-85CBCBAE7C51</object-id>
                <tp:taxon-name-part taxon-name-part-type="genus" reg="Alvania">Alvania</tp:taxon-name-part>
                <tp:taxon-name-part taxon-name-part-type="species" reg="wangi">wangi</tp:taxon-name-part>
                <object-id xmlns:xlink="http://www.w3.org/1999/xlink" content-type="zoobank" xlink:type="simple">https://zoobank.org/680409A3-C0A8-4571-98E5-3B28D80A7C86</object-id>
              </tp:taxon-name><tp:taxon-authority>Xu, Qi &amp; Kong</tp:taxon-authority><tp:taxon-status xmlns:xlink="http://www.w3.org/1999/xlink" xlink:type="simple">sp. nov.</tp:taxon-status><xref ref-type="fig" rid="F3">Figs 3</xref><xref ref-type="fig" rid="F4">, 4</xref></tp:nomenclature><tp:treatment-sec sec-type="type locality" id="SECID0EAKAG"><title>Type locality.</title><p>China, Zhejiang: Pingyang County, the Nanji Islands National Nature Reserve, Dalei
                Island, <named-content xmlns:xlink="http://www.w3.org/1999/xlink" content-type="dwc:verbatimCoordinates" xlink:type="simple"><named-content content-type="geo-json" specific-use="{&#34;type&#34;:&#34;Point&#34;,&#34;coordinates&#34;:[121.102833,27.497000]}" id="NCID0EJKAG" xlink:type="simple">27°29.82'N, 121°06.17'E</named-content></named-content>.</p><p><bold><italic>Holotype</italic></bold>: Alcohol-fixed, photographed by <abbrev xmlns:xlink="http://www.w3.org/1999/xlink" xlink:title="scanning electron microscopy" id="ABBRID0EVKAG" xlink:type="simple">SEM</abbrev>;
                original label: “CN, ZJ, Pingyang, Dalei, <named-content xmlns:xlink="http://www.w3.org/1999/xlink" content-type="dwc:verbatimCoordinates" xlink:type="simple"><named-content content-type="geo-json" specific-use="{&#34;type&#34;:&#34;Point&#34;,&#34;coordinates&#34;:[121.102833,27.497000]}" id="NCID0E3KAG" xlink:type="simple">27°29.82'N, 121°06.17'E</named-content></named-content>, 23 Jul.
                2020, B.Y. Xu &amp; L. Qi” “LSGB mg325408 0601”.</p><p><bold><italic>Paratypes</italic></bold>: Alcohol-fixed, five specimens, original
                label: “CN, ZJ, Pingyang, Dalei, <named-content xmlns:xlink="http://www.w3.org/1999/xlink" content-type="dwc:verbatimCoordinates" xlink:type="simple"><named-content content-type="geo-json" specific-use="{&#34;type&#34;:&#34;Point&#34;,&#34;coordinates&#34;:[121.102833,27.497000]}" id="NCID0ELLAG" xlink:type="simple">27°29.82'N, 121°06.17'E</named-content></named-content>, 23 Jul.
                2020, B.Y. Xu &amp; L. Qi” “LSGB mg325408 0602 to 0606”; alcohol-fixed, ten
                specimens, original label: “CN, ZJ, Zhoushan, Miaozihu, <named-content xmlns:xlink="http://www.w3.org/1999/xlink" content-type="dwc:verbatimCoordinates" xlink:type="simple"><named-content content-type="geo-json" specific-use="{&#34;type&#34;:&#34;Point&#34;,&#34;coordinates&#34;:[122.690167,30.196167]}" id="NCID0ETLAG" xlink:type="simple">30°11.77'N, 122°41.41'E</named-content></named-content>, 09 Apr.
                2021, B.Y. Xu &amp; L. Qi” “LSGB mg316141 0601 to 0610”.</p></tp:treatment-sec><tp:treatment-sec sec-type="diagnosis" id="SECID0EYLAG"><title>Diagnosis.</title><p>Shell minute, ovate-conical, thin, with weakly convex whorls, non-umbilicate.
                Protoconch paucispiral, sculptured with micro pits and lamellae between spiral
                lirae. Teleoconch with subobsolete cords and growth lines. Umbilicus chink very
                narrow and slit-like. Aperture oval, broadly rounded anteriorly, slightly angled
                posteriorly; peristome simple; outer lip orthocline, without varix. Periostracum
                thin.</p></tp:treatment-sec><tp:treatment-sec sec-type="description" id="SECID0E4LAG"><title>Description.</title><p><bold><italic>Shell</italic></bold>: (Figs <xref ref-type="fig" rid="F3">3A–D</xref>, <xref ref-type="fig" rid="F4">4A–D</xref>) minute, ovate-conical,
                semitransparent, thin but not fragile. Protoconch (Figs <xref ref-type="fig" rid="F3">3E, F</xref>, <xref ref-type="fig" rid="F4">4E, F</xref>) dome-shaped,
                with 1.5 whorls, height ~190 μm, diameter 353 μm, translucent; nucleus apparently
                smooth, followed by half whorl ornamented with dense and irregular micro pits (Fig.
                  <xref ref-type="fig" rid="F3">3F</xref>) which subsequently fuse into
                micro-lamellae between 9–10 spiral lirae (Fig. <xref ref-type="fig" rid="F3">3E,
                  F</xref>), roughly three times wider than interspaces. Protoconch-teleoconch
                border simple, marked by a shallow depression of the spire (Fig. <xref ref-type="fig" rid="F4">4F</xref>). Teleoconch with 2 whorls, slightly convex,
                with 3–4 subobsolete spiral cords on penultimate whorl, 9–10 on body whorl, 3–4
                relatively distinct spiral cords on base, roughly equidistant and broader than
                interspaces, crossing with exceedingly fine growth lines, and few weak spiral
                furrows in the periumbilical area. Periphery of body whorl broadly rounded. Suture
                impressed, simple. Aperture oval, with simple peristome, angled posteriorly, rounded
                anteriorly; inner lip narrow, anteriorly slightly separated from lower base,
                posteriorly attached to base; outer lip orthocline, without external varix and
                internal lirae. Umbilical chink represented by a narrow and short groove.
                Periostracum very thin, barely visible. Background color yellowish and brownish,
                forming interlaced band.</p><fig id="F3" position="float" orientation="portrait"><object-id xmlns:xlink="http://www.w3.org/1999/xlink" content-type="doi" xlink:type="simple">10.3897/zookeys.1110.82173.figure3</object-id><object-id xmlns:xlink="http://www.w3.org/1999/xlink" content-type="arpha" xlink:type="simple">1DFC97B1-5353-5C58-B61F-3333489A3E56</object-id><label>Figure 3.</label><caption><p>Holotype of <italic><tp:taxon-name><tp:taxon-name-part taxon-name-part-type="genus" reg="Alvania">Alvania</tp:taxon-name-part><tp:taxon-name-part taxon-name-part-type="species" reg="wangi">wangi</tp:taxon-name-part></tp:taxon-name></italic> Xu, Qi &amp; Kong,
                    sp. nov. (<bold>A–D</bold>) shell <bold>A</bold> apertural view of shell
                      <bold>B</bold> scanning electron micrographs of apertural view of shell
                      <bold>C</bold> lateral view of shell <bold>D</bold> dorsal view of shell
                      <bold>E</bold> protoconch <bold>F</bold> apical view of protoconch (<bold>G,
                      H)</bold> operculum <bold>G</bold> outer face of operculum <bold>H</bold>
                    inner face of operculum. Scale bars: 500 μm (<bold>A–D</bold>); 200 μm
                      (<bold>E</bold>); 100 μm (<bold>F–H</bold>).</p></caption><graphic xmlns:xlink="http://www.w3.org/1999/xlink" xlink:href="zookeys-1110-201_article-82173__-g003.jpg" position="float" orientation="portrait" xlink:type="simple" id="oo_711349.jpg"><uri content-type="original_file" xlink:type="simple">https://binary.pensoft.net/fig/711349</uri></graphic></fig><p><bold><italic>Operculum</italic></bold>: (Fig. <xref ref-type="fig" rid="F3">3G,
                  H</xref>) subovate, horny, simple, thin, smooth, posteriorly broadly angled,
                anteriorly rounded; nucleus eccentric; last whorl long and large, yellowish, and
                translucent.</p><p><bold><italic><tp:taxon-name><tp:taxon-name-part taxon-name-part-type="genus" reg="Radula">Radula</tp:taxon-name-part></tp:taxon-name></italic></bold>:
                (Fig. <xref ref-type="fig" rid="F4">4G–J</xref>) typical of
                      <italic><tp:taxon-name><tp:taxon-name-part taxon-name-part-type="genus" reg="Alvania">Alvania</tp:taxon-name-part></tp:taxon-name></italic>. 
<!--Edit 1-->Central teeth <mml:math xmlns:mml="http://www.w3.org/1998/Math/MathML" id="M1" overflow="scroll"><mml:mfrac><mml:mrow><mml:mn>2</mml:mn><mml:mo>-</mml:mo><mml:mn>3</mml:mn><mml:mo>+</mml:mo><mml:mn>1</mml:mn><mml:mo>+</mml:mo><mml:mn>2</mml:mn><mml:mo>-</mml:mo><mml:mn>3</mml:mn></mml:mrow><mml:mrow><mml:mn>1</mml:mn><mml:mo>+</mml:mo><mml:mn>11</mml:mn><mml:mo>+</mml:mo><mml:mn>1</mml:mn></mml:mrow></mml:mfrac></mml:math>, with long triangular cutting edge, small cusps, a single pair of basal
                denticles and a pair of smaller denticles produced from the thickened lateral
                margins; U-shaped ventral extension poorly to not developed. Lateral teeth 3 + 1 +
                6–7, elongate, each with triangular and asymmetric cusps: larger primary cusp long
                and wide; 3 inner and 6–7 outer, smaller pointed denticles at the sides. Marginal
                teeth elongated, cusps subequal; inner marginal teeth with ~17 cusps on outer 1/3 of
                teeth, outer marginal teeth with ~6–7 cusps on inner distal 1/3.</p><fig id="F4" position="float" orientation="portrait"><object-id xmlns:xlink="http://www.w3.org/1999/xlink" content-type="doi" xlink:type="simple">10.3897/zookeys.1110.82173.figure4</object-id><object-id xmlns:xlink="http://www.w3.org/1999/xlink" content-type="arpha" xlink:type="simple">B8ECE36F-060A-5664-B20F-B6E8BDE76739</object-id><label>Figure 4.</label><caption><p>Paratype of <italic><tp:taxon-name><tp:taxon-name-part taxon-name-part-type="genus" reg="Alvania">Alvania</tp:taxon-name-part><tp:taxon-name-part taxon-name-part-type="species" reg="wangi">wangi</tp:taxon-name-part></tp:taxon-name></italic> Xu, Qi &amp; Kong,
                    sp. nov. (<bold>A–D)</bold> shell <bold>A</bold> apertural view of shell
                      <bold>B</bold> scanning electron micrographs of apertural view of shell
                      <bold>C</bold> lateral view of shell <bold>D</bold> dorsal view of shell
                      <bold>E</bold> protoconch <bold>F</bold> apical view of protoconch (top two
                    arrowheads show the two growth lines of the protoconch; bottom arrowhead
                    indicates demarcation between protoconch and teleoconch) <bold>G</bold> radula
                      <bold>H</bold> oblique view of central teeth (arrowhead indicates pustules on
                    base of central teeth) <bold>I</bold> central teeth <bold>J</bold> lateral and
                    marginal teeth. Scale bars: 500 μm (<bold>A–D</bold>); 200 μm (<bold>E,
                    F</bold>); 10 μm (<bold>G</bold>); 2 μm (<bold>H</bold>); 5 μm (<bold>I,
                      J</bold>).</p></caption><graphic xmlns:xlink="http://www.w3.org/1999/xlink" xlink:href="zookeys-1110-201_article-82173__-g004.jpg" position="float" orientation="portrait" xlink:type="simple" id="oo_711350.jpg"><uri content-type="original_file" xlink:type="simple">https://binary.pensoft.net/fig/711350</uri></graphic></fig><p><bold><italic>Soft parts</italic></bold>: Yellowish head and foot. A pair of
                black-pigmented eyes (Fig. <xref ref-type="fig" rid="F4">4D</xref>) can be seen
                through the translucent shell. Cephalic tentacles yellow, behind the eyes.</p></tp:treatment-sec><tp:treatment-sec sec-type="etymology" id="SECID0E2RAG"><title>Etymology.</title><p>The species is named after Prof. Rucai Wang, who established LSGB and was one of
                the founders of shellfish culture in China.</p></tp:treatment-sec><tp:treatment-sec sec-type="distribution" id="SECID0EASAG"><title>Known distribution.</title><p>In addition to the type locality, this species can also be found in the middle
                intertidal zone of Miaozihu Island, the northeastern part of Zhoushan City, China,
                30°11.77'N, 122°41.41'E.</p></tp:treatment-sec><tp:treatment-sec sec-type="remarks" id="SECID0EFSAG"><title>Remarks.</title><p>The characteristics of <italic><tp:taxon-name><tp:taxon-name-part taxon-name-part-type="genus" reg="Alvania">Alvania</tp:taxon-name-part><tp:taxon-name-part taxon-name-part-type="species" reg="wangi">wangi</tp:taxon-name-part></tp:taxon-name></italic> Xu, Qi &amp; Kong, sp.
                nov. are consistent with those of <italic><tp:taxon-name><tp:taxon-name-part taxon-name-part-type="genus" reg="Alvania">Alvania</tp:taxon-name-part></tp:taxon-name></italic> described by <xref ref-type="bibr" rid="B46">Risso (1826)</xref> and <xref ref-type="bibr" rid="B40">Ponder (1967</xref>, <xref ref-type="bibr" rid="B41">1985</xref>). It also
                possesses some unique features, such as the subobsolete spiral cords and the
                protoconch sculptured with pits, lirae, and micro-lamellae. The new species can be
                clearly distinguished from other <italic><tp:taxon-name><tp:taxon-name-part taxon-name-part-type="genus" reg="Alvania">Alvania</tp:taxon-name-part></tp:taxon-name></italic> species in adjacent
                waters (Suppl. material <xref ref-type="supplementary-material" rid="S2">2</xref>).
                Additionally, it resembles <italic><tp:taxon-name><tp:taxon-name-part taxon-name-part-type="genus" reg="Alvania">A.</tp:taxon-name-part><tp:taxon-name-part taxon-name-part-type="species" reg="carinata">carinata</tp:taxon-name-part></tp:taxon-name></italic> (da Costa, 1778),
                      <italic><tp:taxon-name><tp:taxon-name-part taxon-name-part-type="genus" reg="Alvania">A.</tp:taxon-name-part><tp:taxon-name-part taxon-name-part-type="species" reg="cimex">cimex</tp:taxon-name-part></tp:taxon-name></italic> (Linnaeus, 1758),
                      <italic><tp:taxon-name><tp:taxon-name-part taxon-name-part-type="genus" reg="Alvania">A.</tp:taxon-name-part><tp:taxon-name-part taxon-name-part-type="species" reg="lineata">lineata</tp:taxon-name-part></tp:taxon-name></italic> Risso, 1826,
                      <italic><tp:taxon-name><tp:taxon-name-part taxon-name-part-type="genus" reg="Alvania">A.</tp:taxon-name-part><tp:taxon-name-part taxon-name-part-type="species" reg="punctura">punctura</tp:taxon-name-part></tp:taxon-name></italic> (Montagu, 1803), and
                      <italic><tp:taxon-name><tp:taxon-name-part taxon-name-part-type="genus" reg="Alvania">A.</tp:taxon-name-part><tp:taxon-name-part taxon-name-part-type="species" reg="scabra">scabra</tp:taxon-name-part></tp:taxon-name></italic> (Philippi, 1844) in
                radula morphology, but differs both in clathrate sculpture and protoconch features.
                Among all species of <tp:taxon-name><tp:taxon-name-part taxon-name-part-type="family">Rissoidae</tp:taxon-name-part></tp:taxon-name>,
                the new species may be most closely related to
                      <italic><tp:taxon-name><tp:taxon-name-part taxon-name-part-type="genus" reg="Crisilla">Crisilla</tp:taxon-name-part><tp:taxon-name-part taxon-name-part-type="species" reg="simulans">simulans</tp:taxon-name-part></tp:taxon-name></italic> (Locard, 1886) and
                      <italic><tp:taxon-name><tp:taxon-name-part taxon-name-part-type="genus" reg="Crisilla">C.</tp:taxon-name-part><tp:taxon-name-part taxon-name-part-type="species" reg="perminima">perminima</tp:taxon-name-part></tp:taxon-name></italic> (Manzoni, 1868),
                which are found independently in the Mediterranean Sea (<xref ref-type="bibr" rid="B36">Morena and Luigi 2005</xref>) and northwestern Africa (<xref ref-type="bibr" rid="B38">Oliver et al. 2019</xref>). It shares similar color
                patterns, sizes, the general outline of the shell, and the lack of conspicuous axial
                sculpture with the two <italic><tp:taxon-name><tp:taxon-name-part taxon-name-part-type="genus" reg="Crisilla">Crisilla</tp:taxon-name-part></tp:taxon-name></italic> species. However, it
                differs from these species in the presence of 9–10 relatively clear spiral cords on
                the body whorl and in the spiral microsculptures of the protoconch. Furthermore, the
                new species has a similar protoconch sculpture to those of
                      <italic><tp:taxon-name><tp:taxon-name-part taxon-name-part-type="genus" reg="Cingula">Cingula</tp:taxon-name-part><tp:taxon-name-part taxon-name-part-type="species" reg="aequa">aequa</tp:taxon-name-part></tp:taxon-name></italic> (E. A. Smith, 1890) and
                      <italic><tp:taxon-name><tp:taxon-name-part taxon-name-part-type="genus" reg="Cingula">C.</tp:taxon-name-part><tp:taxon-name-part taxon-name-part-type="species" reg="farquhari">farquhari</tp:taxon-name-part></tp:taxon-name></italic> (E. A. Smith, 1910)
                in terms of the number and sculpture of spiral lirae with axial micro-lamellae.
                However, the two <italic><tp:taxon-name><tp:taxon-name-part taxon-name-part-type="genus" reg="Cingula">Cingula</tp:taxon-name-part></tp:taxon-name></italic> species lack the rows of
                pits and smooth zones found in the protoconch of
                      <italic><tp:taxon-name><tp:taxon-name-part taxon-name-part-type="genus" reg="Alvania">Alvania</tp:taxon-name-part><tp:taxon-name-part taxon-name-part-type="species" reg="wangi">wangi</tp:taxon-name-part></tp:taxon-name></italic> Xu, Qi &amp; Kong, sp.
                nov. (Fig. <xref ref-type="fig" rid="F3">3E, F</xref>). Moreover, the central tooth
                of the new species (Fig. <xref ref-type="fig" rid="F4">4G–I</xref>) is similar to
                that of <italic><tp:taxon-name><tp:taxon-name-part taxon-name-part-type="genus" reg="Cingula">Cingula</tp:taxon-name-part><tp:taxon-name-part taxon-name-part-type="species" reg="trifasciata">trifasciata</tp:taxon-name-part></tp:taxon-name></italic> (J. Adams, 1800),
                the type species of <italic><tp:taxon-name><tp:taxon-name-part taxon-name-part-type="genus" reg="Cingula">Cingula</tp:taxon-name-part></tp:taxon-name></italic> Fleming, 1818, which,
                however, has a moderately developed “U-shaped” ventral extension (<xref ref-type="bibr" rid="B41">Ponder 1985</xref>) and lacks pustules (Fig. <xref ref-type="fig" rid="F4">4H</xref>) on the base.
                      <italic><tp:taxon-name><tp:taxon-name-part taxon-name-part-type="genus" reg="Alvania">Alvania</tp:taxon-name-part><tp:taxon-name-part taxon-name-part-type="species" reg="wangi">wangi</tp:taxon-name-part></tp:taxon-name></italic> Xu, Qi &amp; Kong, sp.
                nov. can be distinguished from the above-mentioned species based on its peculiar
                characteristics and is therefore regarded as a distinct species of
                      <italic><tp:taxon-name><tp:taxon-name-part taxon-name-part-type="genus" reg="Alvania">Alvania</tp:taxon-name-part></tp:taxon-name></italic>.</p></tp:treatment-sec><tp:treatment-sec><!--Section generated to contain objects referenced in tp:taxon-treatment.--><supplementary-material xmlns:xlink="http://www.w3.org/1999/xlink" id="S2" position="float" orientation="portrait" xlink:type="simple"><object-id content-type="doi" xlink:type="simple">10.3897/zookeys.1110.82173.suppl2</object-id><object-id content-type="zenodo_dep_id" xlink:type="simple">7077095</object-id><object-id content-type="arpha" xlink:type="simple">7729245C-7439-5AB1-88A3-16DE3BDEBA96</object-id><label>Supplementary material 2</label><caption><p>A comparison among <italic><tp:taxon-name><tp:taxon-name-part taxon-name-part-type="genus" reg="Alvania">Alvania</tp:taxon-name-part></tp:taxon-name></italic> species found in the East
            China sea and adjacent waters</p></caption><statement content-type="dataType"><label>Data type</label><p>docx file</p></statement><statement content-type="notes"><label>Explanation note</label><p>A comparison among <italic><tp:taxon-name><tp:taxon-name-part taxon-name-part-type="genus" reg="Alvania">Alvania</tp:taxon-name-part></tp:taxon-name></italic> species found in the East
            China sea and adjacent waters.</p></statement><media xlink:href="zookeys-1110-201_article-82173__-s002.docx" mimetype="application" mime-subtype="vnd.openxmlformats-officedocument.wordprocessingml.document" position="float" orientation="portrait" xlink:type="simple" id="oo_711354.docx"><uri content-type="original_file" xlink:type="simple">https://binary.pensoft.net/file/711354</uri></media><permissions><license xlink:type="simple"><license-p>This dataset is made available under the Open Database License
              (http://opendatacommons.org/licenses/odbl/1.0/). The Open Database License (ODbL) is a
              license agreement intended to allow users to freely share, modify, and use this
              Dataset while maintaining this same freedom for others, provided that the original
              source and author(s) are credited.</license-p></license></permissions><attrib specific-use="authors">Biyang Xu, Lu Qi, Lingfeng Kong, Qi Li</attrib></supplementary-material></tp:treatment-sec><ref-list><ref id="B46"><mixed-citation xmlns:xlink="http://www.w3.org/1999/xlink" xlink:type="simple"><person-group><name name-style="western"><surname>Risso</surname><given-names>A</given-names></name></person-group> (<year>1826</year>) <source>Histoire naturelle des principales productions
            de l’Europe méridionale et particulièrement de celles des environs de Nice et des Alpes
            Maritimes. Chez F.-G.</source><publisher-name>Levrault</publisher-name>,
            <publisher-loc>libraire, Paris</publisher-loc>, <size units="page">1707 pp</size>.
            <ext-link xlink:type="simple" ext-link-type="doi" xlink:href="10.5962/bhl.title.58984">https://doi.org/10.5962/bhl.title.58984</ext-link></mixed-citation></ref><ref id="B40"><mixed-citation xmlns:xlink="http://www.w3.org/1999/xlink" xlink:type="simple"><person-group><name name-style="western"><surname>Ponder</surname><given-names>WF</given-names></name></person-group> (<year>1967</year>) <article-title>The classification of the
                <tp:taxon-name><tp:taxon-name-part taxon-name-part-type="family">Rissoidae</tp:taxon-name-part></tp:taxon-name> and
                <tp:taxon-name><tp:taxon-name-part taxon-name-part-type="family">Orbitestellidae</tp:taxon-name-part></tp:taxon-name> with descriptions of some new
            taxa.</article-title><source>Transactions of The Royal Society of New Zealand
            Zoology</source><volume>9</volume>:
          <fpage>193</fpage>–<lpage>224</lpage>.</mixed-citation></ref><ref id="B41"><mixed-citation xmlns:xlink="http://www.w3.org/1999/xlink" xlink:type="simple"><person-group><name name-style="western"><surname>Ponder</surname><given-names>WF</given-names></name></person-group> (<year>1985</year>) A review of the genera of the
              <tp:taxon-name><tp:taxon-name-part taxon-name-part-type="family">Rissoidae</tp:taxon-name-part></tp:taxon-name> (<tp:taxon-name><tp:taxon-name-part taxon-name-part-type="phylum">Mollusca</tp:taxon-name-part></tp:taxon-name>:
              <tp:taxon-name><tp:taxon-name-part taxon-name-part-type="order">Mesogastropoda</tp:taxon-name-part></tp:taxon-name>:
              <tp:taxon-name><tp:taxon-name-part taxon-name-part-type="superfamily">Rissoacea</tp:taxon-name-part></tp:taxon-name>). Records of the Australian Museum
          (Supplement 4): 1–221. <ext-link xlink:type="simple" ext-link-type="doi" xlink:href="10.3853/j.0812-7387.4.1985.100">https://doi.org/10.3853/j.0812-7387.4.1985.100</ext-link></mixed-citation></ref><ref id="B36"><mixed-citation xmlns:xlink="http://www.w3.org/1999/xlink" xlink:type="simple"><person-group><name name-style="western"><surname>Morena</surname><given-names>T</given-names></name><name name-style="western"><surname>Luigi</surname><given-names>G</given-names></name></person-group> (<year>2005</year>) <article-title>First signs of the
                  <italic><tp:taxon-name><tp:taxon-name-part taxon-name-part-type="genus">Crisilla</tp:taxon-name-part><tp:taxon-name-part taxon-name-part-type="species">perminima</tp:taxon-name-part></tp:taxon-name></italic> (Manzoni, 1868) in the
            Mediterranean.</article-title><source>Bollettino
            Malacologico</source><volume>41</volume>:
          <fpage>39</fpage>–<lpage>41</lpage>.</mixed-citation></ref><ref id="B38"><mixed-citation xmlns:xlink="http://www.w3.org/1999/xlink" xlink:type="simple"><person-group><name name-style="western"><surname>Oliver</surname><given-names>JD</given-names></name><name name-style="western"><surname>Rolan</surname><given-names>E</given-names></name><name name-style="western"><surname>Templado</surname><given-names>J</given-names></name></person-group> (<year>2019</year>) <article-title>The littoral species of the genus
                  <italic><tp:taxon-name><tp:taxon-name-part taxon-name-part-type="genus">Crisilla</tp:taxon-name-part></tp:taxon-name></italic> Monterosato, 1917
                (<tp:taxon-name><tp:taxon-name-part taxon-name-part-type="subclass">Caenogastropoda</tp:taxon-name-part></tp:taxon-name>,
                <tp:taxon-name><tp:taxon-name-part taxon-name-part-type="family">Rissoidae</tp:taxon-name-part></tp:taxon-name>) in Azores, Madeira, Selvagens and
            Canary Islands with notes on West African taxa and the description of four new
            species.</article-title><source>Iberus</source><volume>37</volume>:
            <fpage>23</fpage>–<lpage>80</lpage>.</mixed-citation></ref></ref-list></tp:taxon-treatment>
